# Supplementary material for: Pesticide Residue Behavior and Risk Assessment in Celery after Se Nanoparticles Application
Source: Foods. 2021 Aug 25;10(9):1987. doi: 10.3390/foods10091987 (PMC8470415; doi:10.3390/foods10091987)
Supplement: Supplementary file 1 [file foods-10-01987-s001.zip]

Archive with 1 entries (1 files):
- foods-1318323-supplementary.pdf
